# Supplementary material for: Novel visualized quantitative epigenetic imprinted gene biomarkers diagnose the malignancy of ten cancer types
Source: Clin Epigenetics. 2020 May 24;12:71. doi: 10.1186/s13148-020-00861-1 (PMC7245932; doi:10.1186/s13148-020-00861-1)
Supplement: Supplementary file 1 — Additional file 1. Supplementary Data [file 13148_2020_861_MOESM1_ESM.zip]

Archive with 2 entries (2 files):
- MethodologyPaperSupplementaryFigures.pdf
- MethodologyPaperSupplements.docx
